# Supplementary material for: Adipophilin expression is an independent marker for poor prognosis of patients with triple-negative breast cancer: An immunohistochemical study
Source: PLoS One. 2020 Nov 17;15(11):e0242563. doi: 10.1371/journal.pone.0242563 (PMC7671517; doi:10.1371/journal.pone.0242563)
Supplement: S2 Data — (CSV) [file pone.0242563.s004.csv]

No.	Age	menoposal status	BMI	pathological maximum invasive compornent (mm)	positive lymph nodes	pTNM	pStage	histological grading	ly	v	Ki-67(Operation: %)	Ki-67(TMA: %)	Adjuvant chemotherapy	relapse	Adopophilin (TMA: %)	RFS (months)
5	75	-	22.1	15	0	T1cN0M0	‡T	3	+	-	40	25	+	-	10	15
7	31	+	27	12	0	T1cN0M0	‡T	3	-	-	70	60	+	-	10	15
15	41	+	31.2	20	0	T1cN0M0	‡T	3	-	+	40	50	+	-	20	30
16	68	-	32.2	18	0	T1cN0M0	‡T	3	-	-	70	50	+	-	30	31
21	66	-	21.8	22	0	T2N0M0	‡UA	2	+	-	20	10	+	-	0	26
42	83	-	23	22	2	T2N1M0	‡UB	3	-	-	70	50	-	-	100	18
44	76	-	26	18	0	T1cN0M0	‡T	2	-	-	40	20	-	-	3	35
57	77	-	26.8	6	0	T1bN0M0	‡T	1	-	-	15	15	+	-	3	34
59	65	-	23.3	10	2	T1bN1M0	‡UA	2	+	-	25	30	+	-	3	36
62	77	-	28.9	51	0	T3N0M0	‡UB	3	+	+	80	90	-	+	70	11
63	68	-	24.7	20	0	T1cN0M0	‡T	2	+	-	45	20	-	-	10	36
65	62	-	27.6	28	0	T2N0M0	‡UA	2	+	-	38	30	+	-	0	36
66	74	-	21.7	35	9	T2N2M0	‡VA	2	+	+	50	70	-	+	40	18
67	54	-	21.1	22	0	T2N0M0	‡UA	2	+	+	15	25	+	-	0	36
70	80	-	20.4	12	0	T1bN0M0	‡T	2	+	+	20	40	-	-	0	36
72	93	-	16.2	25	2	T2N1M0	‡UB	2	+	+	40	25	-	-	0	36
73	60	-	25.5	42	0	T2N0M0	‡UA	2	+	+	80	60	+	-	20	36
76	87	-	23.5	55	not tested	T4a cN0M0	‡VB	3	+	+	40	30	-	-	3	22
79	73	-	27.4	38	0	T2N0M0	‡UA	3	+	+	55	50	unknown	-	100	36
81	84	-	24.7	40	0	T2N0M0	‡UA	3	+	+	80	50	-	-	0	33
85	45	unknown	28.9	20	0	T1cN0M0	‡T	3	+	+	70	80	+	-	80	11
86	67	-	19.9	20	0	T1cN0M0	‡T	3	+	+	50	50	+	-	10	36
87	71	-	20.9	16	1	T1cN1M0	‡UA	2	+	-	70	80	-	+	60	9
88	70	-	23.7	12	0	T1cN0M0	‡T	2	+	-	28	20	-	-	0	36
89	60	-	26.5	13	not tested	T1c cN0M0	‡T	2	+	-	80	60	-	-	10	36
90	88	-	21.1	40	2	T2N1M0	‡UB	2	+	+	50	Not evaluated	-	+	10	22
91	58	-	21.3	20	not tested	T1c cN0M0	‡T	3	+	+	50	40	+	-	5	36
93	44	+	19.8	27	3	T2N1M0	‡UB	3	+	+	47	50	+	-	3	36
94	69	-	17.3	54	0	T4bN0M0	‡VB	2	+	-	40	10	unknown	-	5	36
97	70	-	26.7	10	0	T1bN0M0	‡T	1	+	-	25	20	+	-	5	36
99	37	+	17.9	52	2	T3N1M0	‡VA	3	+	+	80	30	+	+	70	9
100	80	-	22.6	21	0	T2N0M0	‡UA	3	+	+	80	50	+	-	0	36
102	61	-	25	40	5	T2N2M0	‡VA	3	+	+	25	20	+	-	0	36
103	37	+	23.5	30	0	T2N0M0	‡UA	3	+	+	40	50	+	-	60	36
110	74	-	19.1	25	0	T2N0M0	‡UA	2	+	+	40	10	+	-	0	36
111	78	-	25.7	40	3	T2N1M0	‡UB	3	+	+	49	30	+	-	40	36
118	89	-	20.2	35	not tested	T2 cN0M0	‡UA	3	+	+	5	20	-	-	0	36
119	67	-	27.1	7	not tested	T1b cN0M0	‡T	2	+	-	60	40	+	-	60	36
127	55	-	27.3	50	0	T2N0M0	‡UA	3	+	+	15	10	unknown	-	0	36
129	44	+	21	30	not tested	T2 cN0M0	‡UA	3	+	-	30	50	+	-	15	36
131	36	+	19.5	13	0	T1cN0M0	‡T	2	+	-	70	70	+	-	3	36
138	62	-	20.2	26	0	T2N0M0	‡UA	2	+	+	10	20	+	-	5	36
140	67	-	18.8	25	0	T2N0M0	‡UA	2	+	+	10	50	+	-	40	36
141	81	-	22.8	18	2	T1cN1M0	‡UA	2	+	+	15	10	+	-	20	36
143	82	-	18.3	12	not tested	T1c cN0M0	‡T	3	+	+	30	30	-	-	1	31
144	74	-	25.3	23	not tested	T2 cN0M0	‡UA	2	+	-	70	50	-	-	3	36
145	62	-	31.3	2	not tested	T1a cN0M0	‡T	2	-	-	Not evaluated	10	-	-	0	36
147	80	-	23.1	40	1	T4bN1M0	‡VB	3	+	+	30	20	-	-	5	36
148	64	-	25.2	35	4	T2N2M0	‡VA	2	+	+	15	5	+	-	5	36
149	69	-	27.8	25	0	T2N0M0	‡UA	3	+	+	25	20	+	-	3	36
151	79	-	23.4	22	not tested	T2 cN0M0	‡UA	3	+	+	50	30	-	-	70	36
152	54	-	27.3	18	0	T1cN0M0	‡T	3	+	+	60	10	+	-	30	36
153	58	-	21.9	20	not tested	T1c cN0M0	‡T	3	+	+	15	10	+	+	10	35
156	50	-	22.5	20	18	T1cN3M0	‡VC	3	+	+	70	20	-	+	2	11
157	41	+	20.6	17	not tested	T1c cN0M0	‡T	3	+	+	60	20	+	-	5	36
159	58	-	24	2	0	T1aN0M0	‡T	3	+	-	Not evaluated	Not evaluated	+	-	20	36
161	52	-	24	20	0	T1cN0M0	‡T	3	+	+	80	50	+	-	80	36
162	45	+	16.5	25	0	T2N0M0	‡UA	3	+	+	Not evaluated	20	-	+	5	15
163	71	-	20.4	12	not tested	T1c cN0M0	‡T	2	+	-	60	50	-	-	60	36
165	69	-	26.5	7	not tested	T1b cN0M0	‡T	2	+	-	80	60	+	-	0	36
168	81	-	19.6	40	0	T2N0M0	‡UA	2	-	-	15	10	-	-	0	11
